# Supplementary material for: SHP-1/STAT3-Signaling-Axis-Regulated Coupling between BECN1 and SLC7A11 Contributes to Sorafenib-Induced Ferroptosis in Hepatocellular Carcinoma
Source: Int J Mol Sci. 2022 Sep 21;23(19):11092. doi: 10.3390/ijms231911092 (PMC9570040; doi:10.3390/ijms231911092)
Supplement: Supplementary file 1 [file ijms-23-11092-s001.zip]

Archive with 1 entries (1 files):
- ijms-1907698-supplementary.pdf
